# Supplementary material for: Clinical and Imaging Features of Chronic Occult Infectious Arthritis and Undifferentiated Oligoarthritis: A Comparative Analysis
Source: J Clin Med. 2025 Sep 3;14(17):6213. doi: 10.3390/jcm14176213 (PMC12429118; doi:10.3390/jcm14176213)
Supplement: Supplementary file 1 [file jcm-14-06213-s001.zip]

Archive with 1 entries (1 files):
- jcm-3829569-SI.pdf
